# Supplementary material for: Repurposing Histaminergic Drugs in Multiple Sclerosis
Source: Int J Mol Sci. 2022 Jun 6;23(11):6347. doi: 10.3390/ijms23116347 (PMC9181091; doi:10.3390/ijms23116347)
Supplement: Supplementary file 1 [file ijms-23-06347-s001.zip]

Archive with 1 entries (1 files):
- ijms-1747459-supplementary.xlsx
