# Supplementary material for: Repurposing Histaminergic Drugs in Multiple Sclerosis
Source: Int J Mol Sci. 2022 Jun 6;23(11):6347. doi: 10.3390/ijms23116347 (PMC9181091; doi:10.3390/ijms23116347)
Supplement: Supplementary file 1 [file ijms-23-06347-s001.zip › ijms-1747459-supplementary.xlsx]

## Sheet: SAveRUNNER_prediction
rank_n	rank_n	drug	proximity	similarity	pvalue	GSEA		Accession Number	Chemical class	Approved	Therapeutic indication	Trade/Brand name
1	1	alectinib	0	1	0.00502677	3									GSEA score	Number of drugs
2	2	amodiaquine	0	1	0.00806141	3	HNMT inhibitor	DB00613	4-aminoquinolines	Yes	Malaria	Basoquin, Camoquin, Flavoquine			1	14
3	3	aprepitant	0	1	0.020807	3									2	49
4	4	argatroban	0	1	0.0383142	3									3	195
5	5	azithromycin	0	1	0.00590364	3									not available	282
6	6	benazepril	0	1	0.019807	3									Total	540
7	7	calcifediol	0	1	4.1e-05	3
8	8	calcipotriol	0	1	0.00232599	3
9	9	cefazolin	0	1	4.22e-05	3
10	10	cefdinir	0	1	0.00526604	3
11	11	chlorhexidine	0	1	0.00906151	3
12	12	clofibrate	0	1	0.0113097	3
13	13	cytarabine	0	1	0.00692384	3
14	14	enalapril	0	1	0.0239213	3
15	15	enoxacin	0	1	0.0113097	3
16	16	entacapone	0	1	0.00634771	3
17	17	eprosartan	0	1	0.0062187	3
18	18	etoricoxib	0	1	0.00148246	3
19	19	fosinopril	0	1	0.0148341	3
20	20	ibalizumab	0	1	1.84e-05	3
21	21	ifenprodil	0	1	9.4e-06	3
22	22	imiquimod	0	1	0.000322772	3
23	23	infliximab	0	1	5.46e-07	3
24	24	ivermectin	0	1	0.0187431	3
25	25	ixekizumab	0	1	0.00961439	3
26	26	lomefloxacin	0	1	0.00141807	3
27	27	lyme disease vaccine (recombinant ospa)	0	1	0.000274019	3
28	28	mepolizumab	0	1	7.36e-05	3
29	29	mitoxantrone	0	1	0.0139557	3
30	30	mogamulizumab	0	1	7.67e-09	3
31	31	netupitant	0	1	0.00557033	3
32	32	nicergoline	0	1	0.0146637	3
33	33	ofloxacin	0	1	0.00892913	3
34	34	olmesartan	0	1	0.00164139	3
35	35	patent blue	0	1	0.00502677	3
36	36	peginterferon alfa-2a	0	1	4.76e-05	3
37	37	ravulizumab	0	1	0.00945815	3
38	38	rimonabant	0	1	0.00771303	3
39	39	roxithromycin	0	1	0.00441586	3
40	40	secukinumab	0	1	0.00168211	3
41	41	somatotropin	0	1	0.000136709	3
42	42	sparfloxacin	0	1	0.0138285	3
43	43	teniposide	0	1	0.000370198	3
44	44	tildrakizumab	0	1	0.000147632	3
45	45	trandolapril	0	1	0.0265149	3
46	46	valrubicin	0	1	0.00141807	3
47	47	vitamin d	0	1	0.000451777	3
48	48	rapacuronium	0	1	0.0232969	3
49	49	siltuximab	0	1	0.0145449	3
50	50	zofenopril	0	1	0.0128191	3
51	51	arbutin	0	1	0.012582	2
52	52	ceritinib	0	1	0.00352536	2
53	53	ciprofibrate	0	1	0.00352536	2
54	54	diphemanil	0	1	0.0122902	2
55	55	doxercalciferol	0	1	5.46e-07	2
56	56	ergometrine	0	1	0.0174359	2
57	57	moxifloxacin	0	1	0.00892913	2
58	58	niraparib	0	1	0.00757399	2
59	59	olaparib	0	1	0.0002387	2
60	60	phenol	0	1	0.00352536	2
61	61	proflavine	0	1	0.023134	2
62	62	tasonermin	0	1	0.0383142	2
63	63	tolcapone	0	1	0.0142489	2
64	64	trimethadione	0	1	0.000537999	2
65	65	ethosuximide	0	1	1.85e-05	1
66	66	lorlatinib	0	1	0.00141807	1
67	67	methacholine	0	1	0.00992342	1
68	68	opicapone	0	1	0.00382784	1
69	69	valsartan	0	1	0.0073834	1
70	70	venetoclax	0	1	0.0139557	1
71	71	abatacept	0	1	0.000424879	na
72	72	acetohydroxamic acid	0	1	0.00769667	na
73	73	adalimumab	0	1	0.000756916	na
74	74	afamelanotide	0	1	0.00815143	na
75	75	alclofenac	0	1	0.00148246	na
76	76	anakinra	0	1	0.0118974	na
77	77	angiotensin ii	0	1	0.00667	na
78	78	asfotase alfa	0	1	0.0123749	na
79	79	atezolizumab	0	1	0.00785805	na
80	80	avelumab	0	1	0.000862106	na
81	81	azelaic acid	0	1	0.00591557	na
82	82	azilsartan medoxomil	0	1	0.00901557	na
83	83	belatacept	0	1	0.000897835	na
84	84	benralizumab	0	1	0.00157819	na
85	85	bivalirudin	0	1	0.0178856	na
86	86	brolucizumab	0	1	9.41e-10	na
87	87	butylscopolamine	0	1	0.000238468	na
88	88	canakinumab	0	1	0.00692731	na
89	89	candesartan cilexetil	0	1	0.0376197	na
90	90	carbocisteine	0	1	0.0013856	na
91	91	cemiplimab	0	1	0.0115087	na
92	92	certolizumab pegol	0	1	0.00502677	na
93	93	cholecalciferol	0	1	0.00502677	na
94	94	cilazapril	0	1	0.0118974	na
95	95	corifollitropin alfa	0	1	0.0117763	na
96	96	crizanlizumab	0	1	0.013354	na
97	97	dabigatran etexilate	0	1	0.0030591	na
98	98	difluocortolone	0	1	0.0026581	na
99	99	dihydrotachysterol	0	1	0.000370198	na
100	100	dipyrithione	0	1	0.000203834	na
101	101	dupilumab	0	1	0.00732795	na
102	102	durvalumab	0	1	0.000194093	na
103	103	eculizumab	0	1	0.0232969	na
104	104	emapalumab	0	1	0.00610967	na
105	105	etafedrine	0	1	0.0424109	na
106	106	finafloxacin	0	1	0.00502677	na
107	107	follitropin	0	1	0.0141366	na
108	108	fosnetupitant	0	1	0.00579285	na
109	109	framycetin	0	1	4.1e-05	na
110	110	fructose	0	1	0.0101959	na
111	111	glatiramer	0	1	0.0073834	na
112	112	golimumab	0	1	4.1e-05	na
113	113	guaiacol	0	1	0.0199689	na
114	114	guselkumab	0	1	0.013228	na
115	115	hydrocortamate	0	1	0.0343388	na
116	116	hydroxychloroquine	0	1	0.000116585	na
117	117	idarubicin	0	1	0.00232599	na
118	118	interferon alfa-2a, recombinant	0	1	0.000129975	na
119	119	interferon alfa-2b	0	1	0.000102207	na
120	120	interferon alfacon-1	0	1	0.000913963	na
121	121	interferon alfa-n1	0	1	1.98e-05	na
122	122	interferon alfa-n3	0	1	0.000129975	na
123	123	interferon beta-1a	0	1	3.73e-05	na
124	124	interferon beta-1b	0	1	2.11e-05	na
125	125	interferon gamma-1b	0	1	0.00163852	na
126	126	ipilimumab	0	1	0.0199689	na
127	127	irbesartan	0	1	0.00330464	na
128	128	keyhole limpet hemocyanin	0	1	0.00638619	na
129	129	lepirudin	0	1	0.0129229	na
130	130	levofloxacin	0	1	0.00683051	na
131	131	losartan	0	1	0.00495305	na
132	132	macimorelin	0	1	0.000183037	na
133	133	maraviroc	0	1	6.63e-06	na
134	134	metaraminol	0	1	0.0117307	na
135	135	methsuximide	0	1	4.34e-05	na
136	136	metreleptin	0	1	0.00466119	na
137	137	metyrosine	0	1	0.0256809	na
138	138	mifamurtide	0	1	0.000207094	na
139	139	miltefosine	0	1	0.00699203	na
140	140	monobenzone	0	1	0.00205742	na
141	141	nivolumab	0	1	0.00421537	na
142	142	norfloxacin	0	1	0.00352536	na
143	143	oprelvekin	0	1	0.000582309	na
144	144	papain	0	1	0.0304997	na
145	145	paricalcitol	0	1	0.000370198	na
146	146	pefloxacin	0	1	0.00502677	na
147	147	peginterferon alfa-2b	0	1	0.000498529	na
148	148	pegvisomant	0	1	0.00330464	na
149	149	pembrolizumab	0	1	0.00926719	na
150	150	perampanel	0	1	0.00215661	na
151	151	piperazine	0	1	0.0106511	na
152	152	plerixafor	0	1	4.1e-05	na
153	153	ranibizumab	0	1	0.000206328	na
154	154	rescinnamine	0	1	0.00961878	na
155	155	reslizumab	0	1	0.000289653	na
156	156	rilonacept	0	1	1.85e-05	na
157	157	risankizumab	0	1	0.00216131	na
158	158	rolapitant	0	1	0.0100637	na
159	159	rucaparib	0	1	0.000364441	na
160	160	ruxolitinib	0	1	0.00471625	na
161	161	spirapril	0	1	0.0210561	na
162	162	streptomycin	0	1	0.0145404	na
163	163	sulfamethoxazole	0	1	0.00674401	na
164	164	talazoparib	0	1	0.00708468	na
165	165	teduglutide	0	1	0.000915877	na
166	166	telmisartan	0	1	0.000756916	na
167	167	telotristat ethyl	0	1	2.7e-07	na
168	168	tetracycline	0	1	4.58e-05	na
169	169	tetryzoline	0	1	0.0154709	na
170	170	tocofersolan	0	1	0.0130966	na
171	171	trovafloxacin	0	1	0.00683051	na
172	172	urofollitropin	0	1	0.0131144	na
173	173	ustekinumab	0	1	0.00100176	na
174	174	ximelagatran	0	1	0.0261533	na
175	175	zileuton	0	1	0.0012172	na
176	176	quinapril	0	1	0.0125311	na
177	177	soybean oil	0	1	0.00882865	na
178	178	thyrotropin alfa	0	1	0.00270521	na
179	179	tuberculin purified protein derivative	0	1	0.00756568	na
180	180	hydroquinone	0	1	0.00284474	na
181	181	coccidioides immitis spherule	0.142857	0.893688	5.21e-08	na
182	182	balsalazide	0.25	0.813953	0.000178117	3
183	183	tofacitinib	0.25	0.813953	0.0010994	3
184	184	fenoprofen	0.25	0.813953	0.000511455	2
185	185	chondroitin sulfate	0.25	0.813953	1.7e-05	na
186	186	glucosamine	0.25	0.813953	3.01e-05	na
187	187	foreskin keratinocyte (neonatal)	0.272727	0.79704	2.08e-11	na
188	188	minocycline	0.285714	0.787375	6.24e-07	3
189	189	foreskin fibroblast (neonatal)	0.3	0.776744	2.57e-07	na
190	190	felbamate	0.333333	0.751938	0.000850416	3
191	191	liothyronine	0.333333	0.751938	0.000244512	2
192	192	pomalidomide	0.333333	0.751938	0.000879243	2
193	193	isosorbide	0.333333	0.751938	0.00182723	1
194	194	aldesleukin	0.333333	0.751938	0.00123262	na
195	195	aminosalicylic acid	0.333333	0.751938	2.71e-06	na
196	196	denileukin diftitox	0.333333	0.751938	0.00116541	na
197	197	fedratinib	0.333333	0.751938	0.0125926	na
198	198	ginseng	0.333333	0.751938	0.000322891	na
199	199	omega-3 fatty acids	0.333333	0.751938	0.00291997	na
200	200	tinzaparin	0.333333	0.751938	0.0267688	na
201	201	clenbuterol	0.4	0.702326	0.000684011	3
202	202	curcumin	0.4	0.702326	0.000572417	3
203	203	binimetinib	0.4	0.702326	0.000155922	na
204	204	mesalazine	0.428571	0.681063	7.94e-06	2
205	205	sarilumab	0.428571	0.681063	6.62e-05	na
206	206	alfacalcidol	0.5	0.627907	0.000143541	3
207	207	amisulpride	0.5	0.627907	0.00394497	3
208	208	amlexanox	0.5	0.627907	0.000150548	3
209	209	amsacrine	0.5	0.627907	0.0222463	3
210	210	baricitinib	0.5	0.627907	0.0183092	3
211	211	calcitriol	0.5	0.627907	0.0328147	3
212	212	carprofen	0.5	0.627907	0.0425091	3
213	213	ciprofloxacin	0.5	0.627907	0.0490827	3
214	214	crizotinib	0.5	0.627907	0.0422008	3
215	215	daunorubicin	0.5	0.627907	0.0111956	3
216	216	dexketoprofen	0.5	0.627907	0.00739265	3
217	217	diclofenac	0.5	0.627907	0.0345142	3
218	218	diethylcarbamazine	0.5	0.627907	0.00824911	3
219	219	diflunisal	0.5	0.627907	0.0199689	3
220	220	disulfiram	0.5	0.627907	0.00836289	3
221	221	dobutamine	0.5	0.627907	0.012599	3
222	222	domperidone	0.5	0.627907	0.0388803	3
223	223	doxorubicin	0.5	0.627907	0.023134	3
224	224	droperidol	0.5	0.627907	0.022184	3
225	225	epirubicin	0.5	0.627907	0.0244245	3
226	226	etoposide	0.5	0.627907	0.0168486	3
227	227	flurbiprofen	0.5	0.627907	0.0195641	3
228	228	levamlodipine	0.5	0.627907	0.00930369	3
229	229	lornoxicam	0.5	0.627907	0.0352786	3
230	230	mefenamic acid	0.5	0.627907	0.0208448	3
231	231	menotropins	0.5	0.627907	0.0353795	3
232	232	methylene blue	0.5	0.627907	0.0378352	3
233	233	moexipril	0.5	0.627907	0.0214842	3
234	234	nabilone	0.5	0.627907	0.00234554	3
235	235	naproxen	0.5	0.627907	0.0308837	3
236	236	nepafenac	0.5	0.627907	0.0416363	3
237	237	nylidrin	0.5	0.627907	0.0220857	3
238	238	parecoxib	0.5	0.627907	0.0318132	3
239	239	perindopril	0.5	0.627907	0.030459	3
240	240	phenyl salicylate	0.5	0.627907	0.016895	3
241	241	reteplase	0.5	0.627907	0.00365998	3
242	242	riboflavin	0.5	0.627907	0.00550141	3
243	243	rupatadine	0.5	0.627907	0.0141158	3	H1R antagonist and platelet-activating factor receptor antagonist	DB11614	Benzocycloheptapyridines	Yes	Seasonal/perennial allergic rhinitis	Rupall
244	244	salsalate	0.5	0.627907	0.0201869	3
245	245	sapropterin	0.5	0.627907	0.00027364	3
246	246	tiaprofenic acid	0.5	0.627907	0.0227919	3
247	247	trolamine salicylate	0.5	0.627907	0.0458266	3
248	248	acemetacin	0.5	0.627907	0.0208448	2
249	249	bromfenac	0.5	0.627907	0.0255186	2
250	250	dactinomycin	0.5	0.627907	0.0232969	2
251	251	diphenhydramine	0.5	0.627907	0.0157128	2	H1 receptor antagonist, muscarinic acetylcholine M2 receptor antagonist	DB01075	Diphenylmethanes	Yes	Seasonal allergies, allergic reactions	Benadryl/Acetadryl/Advil PM/Aleve PM/Tylenol PM/………...
252	252	ketorolac	0.5	0.627907	0.0163596	2
253	253	lumiracoxib	0.5	0.627907	0.0296651	2
254	254	naphazoline	0.5	0.627907	0.0453718	2
255	255	papaverine	0.5	0.627907	0.00791707	2
256	256	stearic acid	0.5	0.627907	0.00561277	2
257	257	tenoxicam	0.5	0.627907	0.0152812	2
258	258	aceclofenac	0.5	0.627907	0.0367933	1
259	259	cisplatin	0.5	0.627907	0.0116502	1
260	260	alteplase	0.5	0.627907	0.0016136	na
261	261	anistreplase	0.5	0.627907	0.00854758	na
262	262	antipyrine	0.5	0.627907	0.0306327	na
263	263	antrafenine	0.5	0.627907	0.0189395	na
264	264	avatrombopag	0.5	0.627907	0.0124296	na
265	265	bacitracin	0.5	0.627907	0.0298018	na
266	266	baclofen	0.5	0.627907	0.0255186	na
267	267	bendazac	0.5	0.627907	0.0174266	na
268	268	castor oil	0.5	0.627907	0.00633907	na
269	269	choline magnesium trisalicylate	0.5	0.627907	0.0238357	na
270	270	choriogonadotropin alfa	0.5	0.627907	0.0394374	na
271	271	clove oil	0.5	0.627907	0.0310973	na
272	272	cyclandelate	0.5	0.627907	0.00166663	na
273	273	cyproterone acetate	0.5	0.627907	0.0146321	na
274	274	dalteparin	0.5	0.627907	0.00524773	na
275	275	dexrazoxane	0.5	0.627907	0.0198172	na
276	276	dimetindene	0.5	0.627907	0.016542	na	H1 receptor antagonist, muscarinic acetylcholine M2 receptor antagonist	DB08801	Indenes /isoindenes	Yes	Allergies	Fenistil / Foristal / Vibrocil
277	277	dronabinol	0.5	0.627907	0.00795984	na
278	278	glycol salicylate	0.5	0.627907	0.0306327	na
279	279	isometheptene	0.5	0.627907	0.0193713	na
280	280	liotrix	0.5	0.627907	0.00892913	na
281	281	lisinopril	0.5	0.627907	0.00633198	na
282	282	loxoprofen	0.5	0.627907	0.0208448	na
283	283	masoprocol	0.5	0.627907	0.0187431	na
284	284	meloxicam	0.5	0.627907	0.0170825	na
285	285	menthyl salicylate	0.5	0.627907	0.0147493	na
286	286	mesoridazine	0.5	0.627907	0.0364913	na
287	287	mifepristone	0.5	0.627907	0.0117292	na
288	288	nabumetone	0.5	0.627907	0.022835	na
289	289	oxaprozin	0.5	0.627907	0.0294106	na
290	290	piroxicam	0.5	0.627907	0.0267876	na
291	291	rofecoxib	0.5	0.627907	0.0323675	na
292	292	somatrem	0.5	0.627907	0.0366724	na
293	293	suprofen	0.5	0.627907	0.0290059	na
294	294	tasimelteon	0.5	0.627907	0.0462471	na
295	295	tetrachlorodecaoxide	0.5	0.627907	0.00685617	na
296	296	tolfenamic acid	0.5	0.627907	0.0206734	na
297	297	tolmetin	0.5	0.627907	0.0125474	na
298	298	triflusal	0.5	0.627907	0.0167983	na
299	299	urokinase	0.5	0.627907	2.83e-05	na
300	300	probucol	0.5	0.627907	0.00819754	na
301	301	human immunoglobulin g	0.5	0.627907	5.23e-06	na
302	302	fluciclovine (18f)	0.538462	0.599284	1.14e-07	na
303	303	natalizumab	0.545455	0.59408	4.86e-05	na
304	304	guaifenesin	0.571429	0.574751	4.6e-05	3
305	305	naloxone	0.571429	0.574751	0.0034947	3
306	306	thalidomide	0.571429	0.574751	0.0103143	3
307	307	magnesium acetate tetrahydrate	0.571429	0.574751	0.000516109	na
308	308	magnesium carbonate	0.571429	0.574751	2.48e-05	na
309	309	doxazosin	0.6	0.553488	0.000424119	3
310	310	labetalol	0.6	0.553488	0.023144	3
311	311	terazosin	0.6	0.553488	0.00154097	3
312	312	captopril	0.6	0.553488	0.00146094	2
313	313	bevacizumab	0.6	0.553488	2.3e-06	na
314	314	esketamine	0.6	0.553488	7.17e-05	na
315	315	fenofibric acid	0.6	0.553488	0.0141713	na
316	316	fluoxymesterone	0.6	0.553488	0.0333368	na
317	317	lumateperone	0.6	0.553488	0.00769822	na
318	318	etanercept	0.615385	0.542039	1.69e-05	na
319	319	epinephrine	0.625	0.534884	0.00158035	3
320	320	cariprazine	0.666667	0.503876	0.00150528	3
321	321	chloroquine	0.666667	0.503876	0.0205649	3
322	322	diphenidol	0.666667	0.503876	0.00307954	3
323	323	doconexent	0.666667	0.503876	0.031435	3
324	324	etodolac	0.666667	0.503876	0.0249965	3
325	325	fenoterol	0.666667	0.503876	0.0479631	3
326	326	formoterol	0.666667	0.503876	0.0466152	3
327	327	hexylresorcinol	0.666667	0.503876	0.00547923	3
328	328	ipratropium	0.666667	0.503876	0.0177455	3
329	329	ketoprofen	0.666667	0.503876	0.0242007	3
330	330	midodrine	0.666667	0.503876	0.0277555	3
331	331	milnacipran	0.666667	0.503876	0.00019259	3
332	332	oxybutynin	0.666667	0.503876	0.0218036	3
333	333	phenylbutazone	0.666667	0.503876	0.01429	3
334	334	phenylephrine	0.666667	0.503876	0.0329666	3
335	335	salbutamol	0.666667	0.503876	0.0446339	3
336	336	salmeterol	0.666667	0.503876	0.0382596	3
337	337	thioridazine	0.666667	0.503876	0.00773208	3
338	338	troglitazone	0.666667	0.503876	0.0110054	3
339	339	silodosin	0.666667	0.503876	0.0428659	3
340	340	fenofibrate	0.666667	0.503876	0.0109941	2
341	341	oxprenolol	0.666667	0.503876	0.0486272	2
342	342	aflibercept	0.666667	0.503876	0.00993737	na
343	343	aminocaproic acid	0.666667	0.503876	0.0463935	na
344	344	anisotropine methylbromide	0.666667	0.503876	0.014767	na
345	345	antithymocyte immunoglobulin (rabbit)	0.666667	0.503876	7.8e-05	na
346	346	apraclonidine	0.666667	0.503876	0.0180645	na
347	347	basiliximab	0.666667	0.503876	1.1e-05	na
348	348	butriptyline	0.666667	0.503876	0.0285671	na	H1 receptor antagonist, 5-HT 2A antagonist	DB09016	Dibenzocycloheptenes	Yes	Depressive disorders	Centrolese / Evadene / Evadyne / Evasidol
349	349	cholesterol	0.666667	0.503876	0.0497552	na
350	350	flufenamic acid	0.666667	0.503876	0.00718182	na
351	351	fluocinolone acetonide	0.666667	0.503876	0.0194791	na
352	352	glucagon	0.666667	0.503876	0.00757399	na
353	353	glycopyrronium	0.666667	0.503876	0.0189211	na
354	354	methoxamine	0.666667	0.503876	0.0483583	na
355	355	methscopolamine bromide	0.666667	0.503876	0.021254	na
356	356	myrrh	0.666667	0.503876	0.00946202	na
357	357	nitric oxide	0.666667	0.503876	0.0279385	na
358	358	norelgestromin	0.666667	0.503876	0.0463972	na
359	359	oxyphencyclimine	0.666667	0.503876	0.021328	na
360	360	palivizumab	0.666667	0.503876	6.25e-05	na
361	361	pentosan polysulfate	0.666667	0.503876	0.0323553	na
362	362	phendimetrazine	0.666667	0.503876	0.0161308	na
363	363	podofilox	0.666667	0.503876	0.00502677	na
364	364	succinylcholine	0.666667	0.503876	0.0255731	na
365	365	terbutaline	0.666667	0.503876	0.0432054	na
366	366	ibuprofen	0.7	0.47907	0.00102197	2
367	367	alefacept	0.7	0.47907	0.000587968	na
368	368	efalizumab	0.7	0.47907	0.000222215	na
369	369	tositumomab	0.7	0.47907	0.000965938	na
370	370	pseudoephedrine	0.714286	0.468439	0.0031375	3
371	371	catumaxomab	0.714286	0.468439	0.000520836	na
372	372	ferrous ascorbate	0.714286	0.468439	0.000527819	na
373	373	ferrous fumarate	0.714286	0.468439	7.64e-05	na
374	374	ferrous gluconate	0.714286	0.468439	0.000114413	na
375	375	ferrous glycine sulfate	0.714286	0.468439	4.29e-05	na
376	376	ferrous succinate	0.714286	0.468439	0.000612871	na
377	377	iron	0.714286	0.468439	0.000144474	na
378	378	atomoxetine	0.727273	0.458774	0.000870478	3
379	379	tenecteplase	0.727273	0.458774	0.000705589	na
380	380	resveratrol	0.73913	0.449949	0.00148252	3
381	381	amrinone	0.75	0.44186	0.028807	3
382	382	levothyroxine	0.75	0.44186	0.0303833	3
383	383	phenoxybenzamine	0.75	0.44186	0.0080196	3
384	384	phentolamine	0.75	0.44186	0.029019	3
385	385	pimozide	0.75	0.44186	0.0483663	3
386	386	pioglitazone	0.75	0.44186	0.0296792	3
387	387	alfuzosin	0.75	0.44186	0.0323268	2
388	388	bufexamac	0.75	0.44186	0.0338443	2
389	389	isoprenaline	0.75	0.44186	0.00894367	2
390	390	benzphetamine	0.75	0.44186	0.0269626	na
391	391	dexibuprofen	0.75	0.44186	0.000210015	na
392	392	dextropropoxyphene	0.75	0.44186	0.0190536	na
393	393	diamorphine	0.75	0.44186	0.0194791	na
394	394	pipotiazine	0.75	0.44186	0.0371454	na
395	395	tyrosine	0.75	0.44186	0.0178644	na
396	396	carvedilol	0.777778	0.421189	0.00363061	3
397	397	diacerein	0.777778	0.421189	0.0006698	3
398	398	mephentermine	0.777778	0.421189	0.00521175	2
399	399	dl-methylephedrine	0.777778	0.421189	0.0049538	na
400	400	racepinephrine	0.777778	0.421189	0.00582587	na
401	401	donepezil	0.8	0.404651	0.0006953	3
402	402	alemtuzumab	0.8	0.404651	0.000136845	na
403	403	dextroamphetamine	0.8	0.404651	0.00588405	na
404	404	meclofenamic acid	0.8	0.404651	0.0166746	na
405	405	tromethamine	0.8	0.404651	6.71e-05	na
406	406	meperidine	0.8125	0.395349	4.73e-05	na
407	407	icosapent	0.818182	0.391121	0.00492361	3
408	408	cetuximab	0.818182	0.391121	0.00165317	na
409	409	gemtuzumab ozogamicin	0.818182	0.391121	0.00276974	na
410	410	ibritumomab tiuxetan	0.818182	0.391121	0.0013308	na
411	411	clomipramine	0.833333	0.379845	0.0323213	3	serotonin, noradrenaline transporter inhibitor, 5-HT 2A,B,C antagonist, H1R antagonist/inverse agonist	DB01242	Benzazepine	Yes	Obsessive-compulsive disorder, schizofrenia, Tourettes' syndrom	Anafranil
412	412	clonidine	0.833333	0.379845	0.00812942	3
413	413	lopinavir	0.833333	0.379845	0.0280297	3
414	414	moxisylyte	0.833333	0.379845	0.0239629	3
415	415	oxymetazoline	0.833333	0.379845	0.0280084	3
416	416	prazosin	0.833333	0.379845	0.019457	3
417	417	epinastine	0.833333	0.379845	0.0043985	2	H1, H2 receptor antagonist, 5-HT receptor antagonist	DB00751	Dibenzazepines	Yes	Itching, allergic conjunctivitis	Elestat
418	418	xylometazoline	0.833333	0.379845	0.0203517	1
419	419	celiprolol	0.833333	0.379845	0.0183538	na
420	420	conestat alfa	0.833333	0.379845	0.0486178	na
421	421	drotrecogin alfa	0.833333	0.379845	0.0107267	na
422	422	heparin	0.833333	0.379845	0.00306499	na
423	423	trastuzumab	0.833333	0.379845	0.00192203	na
424	424	menadione	0.846154	0.370304	0.00756046	3
425	425	abciximab	0.846154	0.370304	0.00285323	na
426	426	buspirone	0.857143	0.362126	0.0379772	3
427	427	cyproheptadine	0.857143	0.362126	0.0158388	3	H1, H2 receptor antagonist, 5-HT, muscarinic receptor antagonist	DB00434	Dibenzocycloheptenes	Yes	Allergy, serotonin syndrome, inappetence	Cyproheptadine / Periactin / Apitup
428	428	trazodone	0.857143	0.362126	0.0322054	3	H1R antagonist, serotonin uptake inhibitor, 5-HT2A antagonist, 5-HT2C agonist, Alpha-1A,2A adrenergic antagonist	DB00656	Triazolopyridine	Yes	Major dpressive disorders	Oleptro
429	429	tizanidine	0.857143	0.362126	0.0251882	2
430	430	bethanidine	0.857143	0.362126	0.00980067	na
431	431	indigotindisulfonic acid	0.857143	0.362126	0.0140807	na
432	432	kaletra	0.857143	0.362126	0.00507121	na
433	433	muromonab	0.857143	0.362126	0.0128702	na
434	434	zuclopenthixol	0.857143	0.362126	0.0261493	na	D1, D2 antagonist, 5-HT 2A, alpha1 adrenergic, H1 receptor antagonist	DB01624	Thioxanthenes	Canada	Schizofrenia, mental disorders	Clopixol
435	435	amiloride	0.875	0.348837	0.016895	3
436	436	mirtazapine	0.875	0.348837	0.00925759	3	5-HT 2A,2C,3, alpha-1A,2A, H1 receptor antagonist	DB00370	Piperazinoazepines	Yes	Major depressive disorders, nausea	Remeron
437	437	prochlorperazine	0.875	0.348837	0.00436701	3	H1 receptor anthistamine action, D2, alpha-1, alpha-2 receptor antagonist	DB00433	Benzothiazine	Yes	Schizophrenia, anxiety, severe nausea	Compazine, Compro
438	438	lindane	0.875	0.348837	0.0319402	na
439	439	ropinirole	0.888889	0.338501	0.0157577	3
440	440	indomethacin	0.888889	0.338501	0.00715294	na
441	441	pidolic acid	0.888889	0.338501	0.00015129	na
442	442	nefazodone	0.9	0.330233	0.0148297	3
443	443	sulfasalazine	0.9	0.330233	0.012207	2
444	444	droxidopa	0.9	0.330233	0.00251755	na
445	445	lorpiprazole	0.9	0.330233	0.0088591	na	5-HT 2A,2C, alpha-1,2, H1 receptor antagonist, serotonin reuptake inhibitor	DB09195	Piperazines	Yes	Ansiety, psychosis	Normarex
446	446	iloperidone	0.909091	0.323467	0.0143398	3	H1 receptor antagonist - 5-HT, adrenergic, dopamine receptor antagonist	DB04946	Alkyl-phenylketones	Yes	Psychotic disorders	Fanapt
447	447	tramadol	0.909091	0.323467	4.19e-05	3
448	448	norepinephrine	0.909091	0.323467	0.00778511	na
449	449	citrulline	0.916667	0.317829	0.000398011	na
450	450	phenobarbital	0.923077	0.313059	0.00839511	na
451	451	risperidone	0.933333	0.305426	0.0120757	3	antagonist at serotonin 5-HT2A,2C,1A,1D, dopamine D1,D2, alpha 1A, 1B, 2B, 2C adrenergic, histamine H1 receptors	DB00734	Pyridopyrimidines	Yes	Mental health disorders	Perseris, Risperdal
452	452	insulin pork	0.933333	0.305426	0.00965817	na
453	453	paliperidone	0.933333	0.305426	0.0064271	na	5-HT2A, D1-4, alpha-1A,1B,2A-C, H1 receptor antagonist	DB01267	Pyridopyrimidines	Yes	Schizofrenia	Invega, Xeplion
454	454	dosulepin	0.9375	0.302326	0.00158324	3	H1 receptor antagonist, 5-HT, muscarinic acetylcholine receptor antagonist	DB09167	Dibenzothiepins	Yes	Depression	Depropin / Dopress / Dothip / Dothitab / Dotopine/ Prothiaden / Thaden/……
455	455	pizotifen	0.9375	0.302326	0.00095253	3	muscarinic M1-M3, serotonin 1,2, alpha 1A,B,D, 2A-C adrenergic, H1 receptor antagonist	DB06153	Cycloheptathiophenes	Yes	Migraine	Sandomigran
456	456	amphetamine	0.941176	0.29959	0.000192034	na
457	457	haloperidol	0.944444	0.297158	0.00177833	3	H1 receptor antagonist - dopamine receptor antagonist	DB00502	Alkyl-phenylketones	Yes	Psychotic disorders	Haldol
458	458	desipramine	0.952381	0.291251	0.000775555	3	H1 receptor antagonist, muscarinic acetylcholine antagonist, 5-HT antagonist/binder	DB01151	Dibenzazepines	Yes	Depressive disorders	Norpramin
459	459	copper	0.977941	0.27223	0.000135827	na
460	460	cabergoline	1	0.255814	0.0123664	3
461	461	escitalopram	1	0.255814	0.0201683	3	H1 receptor inhibitor, 5-HT, adrenergic, dopamine D2 receptor inhibitor	DB01175	Phenylbutylamines	Yes	Major depressive disorder	Cipralex / Lexapro
462	462	fenoldopam	1	0.255814	0.0340261	3
463	463	flunarizine	1	0.255814	0.0350554	3	H1 receptor antagonist	DB04841	Diphenylmethanes	Yes	Migraine, occlusive peripheral vascular disease, epilepsy	Flugeral / Fluxarten / Gradient / Sibelium / Zinasen
464	464	hyoscyamine	1	0.255814	0.0260839	3
465	465	maprotiline	1	0.255814	0.00325349	3	noradrenaline transporter inhibitor, M1-M5, alpha-1,2, D2, 5-HT 2A,2C,7, H1 receptor antagonist	DB00934	Benzenoids	Yes	Bipolar psychotic depression	Ludiomil
466	466	orphenadrine	1	0.255814	0.0140101	3	NMDA 1,2D,3A,3B , H1 receptor antagonist	D01173	Benzenoid	Yes	Parkinsonism, pain from muscle spasm	Norgesic, Orfenace, Orphengesic
467	467	phentermine	1	0.255814	0.0315215	3
468	468	pilocarpine	1	0.255814	0.0375642	3
469	469	promethazine	1	0.255814	0.00333416	3	H1,H2 anthistamine action, D2, muscarinic M1-5 antagonist	DB01069	Benzothiazine	Yes	Rhinitis, allergic conjunctivitis, skin reaction	Phenadoz, Phenergan, Promethegan
470	470	vasopressin	1	0.255814	0.0454687	3
471	471	tropicamide	1	0.255814	0.030147	3
472	472	nialamide	1	0.255814	0.0423541	2
473	473	nomifensine	1	0.255814	0.0141312	2
474	474	verapamil	1	0.255814	0.0461815	2
475	475	bremelanotide	1	0.255814	0.0472149	na
476	476	chlorprothixene	1	0.255814	0.00521968	na	H1 receptor antagonist, dopamine antagonist, muscarinic antagonist	DB01239	Thioxanthine	Yes	Psychotic disorders	Clothixen / Cloxan / Taractan
477	477	hexocyclium	1	0.255814	0.0290918	na
478	478	lasmiditan	1	0.255814	0.0105528	na
479	479	olsalazine	1	0.255814	0.039111	na
480	480	pipecuronium	1	0.255814	0.042357	na
481	481	procyclidine	1	0.255814	0.0289763	na
482	482	propiverine	1	0.255814	0.0165407	na
483	483	technetium tc-99m tilmanocept	1	0.255814	0.0462953	na
484	484	terlipressin	1	0.255814	0.0443682	na
485	485	tesamorelin	1	0.255814	0.0336052	na
486	486	tolazoline	1	0.255814	0.0189898	na	H1R, H2R agonist, Alpha-1A,2A adrenergic antagonist	DB00797	Benzylimidazoline	Yes	Pulmonary artery vasodilator	Priscoline
487	487	prucalopride	1	0.255814	0.0163171	na
488	488	zinc	1.02609	0.2364	0.000369049	na
489	489	zinc acetate	1.02609	0.2364	0.000348626	na
490	490	zinc chloride	1.02609	0.2364	4.06e-05	na
491	491	dronedarone	1.04	0.226047	0.0173272	2
492	492	nortriptyline	1.04167	0.224806	0.00642637	3	noradrenaline, serotonin transporter inhibitor, 5-HT 1A,2A ,2C, alpha-1A-1C,2, D2, H1 receptor antagonist	DB00540	Tricyclic acid	Yes	Major depression, chronic pain	Aventyl, Pamelor
493	493	trimipramine	1.04167	0.224806	0.00501997	3	H1R antagonist, 5-HT1A, 2C antagonist, 5-HT2A agonist, inhibitor norepinephrine, noradrenaline, serotonin, dopamine transporter	DB00726	Benzazepine	Yes	Depression , anxiety, sleep disorders	Rhotrimine, Surmontil
494	494	mianserin	1.04348	0.223458	0.0108965	3	alpha-1,2A-2C, 5-HT 1A,1F,2A-2C, H1, D2,D3 receptor antagonist, H4R binder	DB06148	Dibenzoazepine	Yes	Depression
495	495	asenapine	1.05263	0.216646	0.0410305	3	5-HT, dopamine, adrenergic, H1, H2 receptor antagonist	DB06216	Dibenzoxepines	Yes	Psychotic disorders	Saphris, Secuado, Sycrest
496	496	methotrimeprazine	1.05263	0.216646	0.00782726	na	D1-D5, 5HT 2A,2C, M1-M5, alpha-1A,B,D,2A,B,C, H1 receptor antagonist	DB01403	Benzothiazine	Yes	Schizophrenia, manic bipolar disorder	Nozinan
497	497	bromocriptine	1.05556	0.21447	0.0181095	3
498	498	pergolide	1.05882	0.212038	0.031589	2
499	499	ergotamine	1.0625	0.209302	0.0148665	na
500	500	promazine	1.07143	0.202658	0.0147438	2
501	501	propiomazine	1.07143	0.202658	0.0431754	na	H1R anthistamine action, muscarinic acetylcholine, adrenergic alpha-1, dopamine D2, serotonin 2A,2C receptor antagonist	DB00777	Benzothiazine	Yes	Insomnia, schizophrenia, acute mania,bipolar disorder	Propavan / Serentin/ Largon
502	502	manidipine	1.08333	0.193798	0.020394	3
503	503	miconazole	1.08333	0.193798	0.022986	3
504	504	levocarnitine	1.09091	0.188161	0.00168175	na
505	505	aripiprazole	1.09302	0.186587	0.00259662	3	H1 receptor antagonist, H2, H3, H4 ligand, dopamine antagonist, muscarinic partial agonist, 5-HT ligand/antagonist/partial agonist	DB01238	Phenylpiperazines	Yes	Mood and psychotic disorders	Abilify
506	506	lacidipine	1.11111	0.173127	0.0323524	3
507	507	metamfetamine	1.11111	0.173127	0.0401805	na
508	508	chlorpromazine	1.11538	0.169946	0.0252439	na	H1 antagonist, H4 binder, dopamine antagonist/inhibitor/binder, 5-HT antagonist/binder, alpha-1A/1B inhibitor, muscarinic antagonist	DB00477	Phenothiazines	Yes	Psychotic disorders	Aminazine / Chlorderazin/ Chlorpromanyl/ Chlorpromazine
509	509	cannabidiol	1.13158	0.157895	0.00178503	na
510	510	nicardipine	1.13333	0.156589	0.00758382	3
511	511	ergocalciferol	1.13636	0.154334	0.0030243	na
512	512	levomenthol	1.15385	0.141324	0.0123168	na
513	513	amitriptyline	1.15625	0.139535	0.00342105	2	H1 receptor antagonist, H2 blocker, H4 binder, 5-HT antagonist	DB00321	Dibenzocycloheptenes	Yes	Psychotic disorders, pain	Elavil
514	514	doxepin	1.15789	0.138311	0.027981	3	H1, H2 receptor antagonist, H4 binder, 5-HT antagonist /binder, muscarinic acetylcholine, adrenergic receptor antagonist	DB01142	Dibenzoxepines	Yes	Depression	Prudoxin, Silenor, Sinequan, Zonalon
515	515	glutamic acid	1.16418	0.133634	0.000478151	na
516	516	cyanocobalamin	1.16667	0.131783	0.0399391	2
517	517	ketamine	1.17391	0.12639	0.0193619	1
518	518	clozapine	1.18519	0.118002	0.0133919	3	H1, H4 receptor antagonist- dopamine, 5-HT, adrenergic, muscarinic receptor antagonist	DB00363	Benzisoxazole derivatives	Yes	Psychotic disorders	Clozaril / Fazaclo / Versacloz
519	519	cinnarizine	1.1875	0.116279	0.0114467	3	H1 receptor antagonist, muscarinic acetylcholine receptor binder	DB00568	Diphenylmethylpiperazine	Yes	Vestibular disorders, motion sickness	Cinazyn / Sepan/ Stugeron / Toliman
520	520	quetiapine	1.19231	0.112701	0.0462439	3	antagonist of serotonin 5-HT2A,1A,6, dopamine D1,D2, histamine H1, alpha-1,2, adrenergic, muscatinic acetylcholin M1,M3 receptors	DB01224	Benzothiazepines	Yes	Schizophrenia, major depression, bipolar disorder	Seroquel
521	521	fish oil	1.19231	0.112701	0.0445345	na
522	522	homatropine	1.2	0.106977	0.0272434	3
523	523	spironolactone	1.2	0.106977	0.00854262	3
524	524	ziprasidone	1.2	0.106977	0.0160609	3	5-HT1-3,5-7, D2,D5 antagonist, blocks monoamine transporters, low affinity muscarinic M1-M5, alpha1-adrenergic, H1 ligand	DB00246	Piperazine	USA/CA	Schizofrenia, bipolar mania	Geodon, Zeldox
525	525	aclidinium	1.2	0.106977	0.0343375	2
526	526	solifenacin	1.2	0.106977	0.0481682	1
527	527	trihexyphenidyl	1.2	0.106977	0.0363104	1
528	528	aripiprazole lauroxil	1.2	0.106977	0.0392552	na	alpha-1A,1B, H1 receptor antagonist	DB14185	Phenylpiperazines	Yes	Psychotic disorders	Aristada
529	529	fesoterodine	1.2	0.106977	0.0402608	na
530	530	trimebutine	1.20833	0.100775	0.0124416	3
531	531	loxapine	1.22581	0.0877719	0.0350594	3	D1,D2 antagonist, 5-HT 1-3,5-7, alpha-1,2, M1-M5, D1,3-5, H1,H2, H4 binder	DB00408	Dibenzoxazepine	Yes	Psychotic disorders, schizophrenia	Adasuve, Xylac
532	532	glutathione	1.23684	0.0795594	0.0422251	na
533	533	butamben	1.24138	0.0761828	0.00426499	1
534	534	halothane	1.25926	0.0628768	0.00467746	na
535	535	topiramate	1.26923	0.0554562	0.0378044	3
536	536	paroxetine	1.28571	0.0431894	0.0321826	3	serotonin reuptake inhibitor, 5-HT 2A,2B agonist, H1 receptor antagonist	DB00715	Phenylpiperidine	Yes	Depression, obsessive-compulsive, panic disorder	Brisdelle, Paxil, Pexeva
537	537	acamprosate	1.28571	0.0431894	0.0360384	2
538	538	bioallethrin	1.28571	0.0431894	0.00608777	na
539	539	amoxapine	1.31707	0.0198525	0.0338729	3	H1 receptor antagonist, H4 binder, alpha-1 adrenergic, 5-HT, muscarinic, dopamine receptor antagonist	DB00543	Dibenzoxazepines	Yes	Depressive disorders	Asendin
540	540	lamotrigine	1.34375	0	0.027019	3	H1 receptor antagonist- adenosine, adrenergic receptor inhibitor - dopamine receptor agonist/inhibitor- Gaba receptor antagonist/inhibitor	DB00555	Dichlorobenzenes	Yes	Epilepsy, bipolar disorders	Lamictal
						na = not available

## Sheet: SAveRUNNER_prediction_Histamine
rank_n	drug	proximity	similarity	pvalue	GSEA	Description	Accession Number	Chemical class	Approved	Therapeutic indication	Trade/Brand name
1	amodiaquine	0	1	0.00806141	3	HNMT inhibitor	DB00613	4-aminoquinolines	Yes	Malaria	Basoquin, Camoquin, Flavoquine
2	rupatadine	0.5	0.627907	0.0141158	3	H1 receptor antagonist, platelet-activating factor receptor antagonist	DB11614	Benzocycloheptapyridines	Yes	Seasonal/perennial allergic rhinitis	Rupall
3	diphenhydramine	0.5	0.627907	0.0157128	2	H1 receptor antagonist, muscarinic acetylcholine M2 receptor antagonist	DB01075	Diphenylmethanes	Yes	Seasonal allergies, allergic reactions	Benadryl/Acetadryl/Advil PM/Aleve PM/Tylenol PM/………...
4	dimetindene	0.5	0.627907	0.016542	na	H1 receptor antagonist, muscarinic acetylcholine M2 receptor antagonist	DB08801	Indenes /isoindenes	Yes	Allergies	Fenistil / Foristal / Vibrocil
5	butriptyline	0.666667	0.503876	0.0285671	na	H1 receptor antagonist, serotonin 5-HT 2A receptor antagonist	DB09016	Dibenzocycloheptenes	Yes	Depressive disorders	Centrolese / Evadene / Evadyne / Evasidol
6	clomipramine	0.833333	0.379845	0.0323213	3	H1 receptor antagonist/inverse agonist, noradrenaline transporter inhibitor, 5-HT 2A,B,C receptor antagonist	DB01242	Benzazepine	Yes	Obsessive-compulsive disorder, schizofrenia, Tourettes' syndrom	Anafranil
7	epinastine	0.833333	0.379845	0.0043985	2	H1, H2 receptor antagonist, 5-HT receptor antagonist	DB00751	Dibenzazepines	Yes	Itching, allergic conjunctivitis	Elestat
8	cyproheptadine	0.857143	0.362126	0.0158388	3	H1, H2 receptor antagonist, 5-HT, muscarinic receptor antagonist	DB00434	Dibenzocycloheptenes	Yes	Allergy, serotonin syndrome, inappetence	Cyproheptadine / Periactin / Apitup
9	trazodone	0.857143	0.362126	0.0322054	3	H1 receptor antagonist, serotonin uptake inhibitor, 5-HT2A antagonist, 5-HT2C agonist, Alpha-1A,2A adrenergic receptor antagonist	DB00656	Triazolopyridine	Yes	Major dpressive disorders	Oleptro
10	zuclopenthixol	0.857143	0.362126	0.0261493	na	H1 receptor antagonist, D1, D2 antagonist, 5-HT 2A, alpha1 adrenergic receptor antagonist	DB01624	Thioxanthenes	Canada	Schizofrenia, mental disorders	Clopixol
11	prochlorperazine	0.875	0.348837	0.00436701	3	H1 receptor anthistamine action, D2, alpha-1, alpha-2 receptor antagonist	DB00433	Benzothiazine	Yes	Schizophrenia, anxiety, severe nausea	Compazine, Compro
12	mirtazapine	0.875	0.348837	0.00925759	3	H1 receptor antagonist, 5-HT 2A,2C,3, alpha-1A,2A receptor antagonist	DB00370	Piperazinoazepines	Yes	Major depressive disorders, nausea	Remeron
13	lorpiprazole	0.9	0.330233	0.0088591	na	H1 receptor antagonist, 5-HT 2A,2C, alpha-1,2 receptor antagonist, serotonin reuptake inhibitor	DB09195	Piperazines	Yes	Ansiety, psychosis	Normarex
14	iloperidone	0.909091	0.323467	0.0143398	3	H1 receptor antagonist - 5-HT, adrenergic, dopamine receptor antagonist	DB04946	Alkyl-phenylketones	Yes	Psychotic disorders	Fanapt
15	risperidone	0.933333	0.305426	0.0120757	3	H1 receptor antagonist, serotonin 5-HT2A,2C,1A,1D, dopamine D1,D2, alpha 1A, 1B, 2B, 2C adrenergic receptor antagonist	DB00734	Pyridopyrimidines	Yes	Mental health disorders	Perseris, Risperdal
16	paliperidone	0.933333	0.305426	0.0064271	na	H1 receptor antagonist, 5-HT2A, D1-4, alpha-1A,1B,2A-C receptor antagonist	DB01267	Pyridopyrimidines	Yes	Schizofrenia	Invega, Xeplion
17	pizotifen	0.9375	0.302326	0.00095253	3	H1 receptor antagonist, muscarinic M1-M3, serotonin 1,2, alpha 1A,B,D, 2A-C adrenergic receptor antagonit	DB06153	Cycloheptathiophenes	Yes	Migraine	Sandomigran
18	dosulepin	0.9375	0.302326	0.00158324	3	H1 receptor antagonist, 5-HT, muscarinic acetylcholine receptor antagonist	DB09167	Dibenzothiepins	Yes	Depression	Depropin / Dopress / Dothip / Dothitab / Dotopine/ Prothiaden / Thaden/……
19	haloperidol	0.944444	0.297158	0.00177833	3	H1 receptor antagonist, dopamine receptor antagonist	DB00502	Alkyl-phenylketones	Yes	Psychotic disorders	Haldol
20	desipramine	0.952381	0.291251	0.000775555	3	H1 receptor antagonist, muscarinic acetylcholine receptor antagonist, 5-HT antagonist/binder	DB01151	Dibenzazepines	Yes	Depressive disorders	Norpramin
21	maprotiline	1	0.255814	0.00325349	3	H1 receptor antagonist, noradrenaline transporter inhibitor, M1-M5, alpha-1,2, D2, 5-HT 2A,2C,7 receptor antagonist	DB00934	Benzenoids	Yes	Bipolar psychotic depression	Ludiomil
22	promethazine	1	0.255814	0.00333416	3	H1,H2 anthistamine action, D2, muscarinic M1-5 antagonist	DB01069	Benzothiazine	Yes	Rhinitis, allergic conjunctivitis, skin reaction	Phenadoz, Phenergan, Promethegan
23	orphenadrine	1	0.255814	0.0140101	3	H1 receptor antagonist, NMDA 1,2D,3A,3B receptor antagonist	D01173	Benzenoid	Yes	Parkinsonism, pain from muscle spasm	Norgesic, Orfenace, Orphengesic
24	escitalopram	1	0.255814	0.0201683	3	H1 receptor inhibitor, 5-HT, adrenergic, dopamine D2 receptor inhibitor	DB01175	Phenylbutylamines	Yes	Major depressive disorder	Cipralex / Lexapro
25	flunarizine	1	0.255814	0.0350554	3	H1 receptor antagonist	DB04841	Diphenylmethanes	Yes	Migraine, occlusive peripheral vascular disease, epilepsy	Flugeral / Fluxarten / Gradient / Sibelium / Zinasen
26	chlorprothixene	1	0.255814	0.00521968	na	H1 receptor antagonist, dopamine antagonist, muscarinic antagonist	DB01239	Thioxanthine	Yes	Psychotic disorders	Clothixen / Cloxan / Taractan
27	tolazoline	1	0.255814	0.0189898	na	H1, H2 receptor agonist, Alpha-1A,2A adrenergic receptor antagonist	DB00797	Benzylimidazoline	Yes	Pulmonary artery vasodilator	Priscoline
28	trimipramine	1.04167	0.224806	0.00501997	3	H1 receptor antagonist, 5-HT1A, 2C antagonist, 5-HT2A agonist, inhibitor norepinephrine, noradrenaline, serotonin, dopamine transporters	DB00726	Benzazepine	Yes	Depression , anxiety, sleep disorders	Rhotrimine, Surmontil
29	nortriptyline	1.04167	0.224806	0.00642637	3	H1 receptor antagonist, noradrenaline, serotonin transporter inhibitor, 5-HT 1A,2A ,2C, alpha-1A-1C,2, D2 receptor antagonist	DB00540	Tricyclic acid	Yes	Major depression, chronic pain	Aventyl, Pamelor
30	mianserin	1.04348	0.223458	0.0108965	3	H1 receptor antagonist, H4 receptor binder, alpha-1,2A-2C, 5-HT 1A,1F,2A-2C, D2,D3 receptor antagonist	DB06148	Dibenzoazepine	Yes	Depression
31	asenapine	1.05263	0.216646	0.0410305	3	H1, H2 receptor antagonist , 5-HT, dopamine, adrenergic receptor antagonist	DB06216	Dibenzoxepines	Yes	Psychotic disorders	Saphris, Secuado, Sycrest
32	methotrimeprazine	1.05263	0.216646	0.00782726	na	H1 receptor antagonist, D1-D5, 5HT 2A,2C, M1-M5, alpha-1A,B,D,2A,B,C receptor antagonist	DB01403	Benzothiazine	Yes	Schizophrenia, manic bipolar disorder	Nozinan
33	propiomazine	1.07143	0.202658	0.0431754	na	H1R anthistamine action, muscarinic acetylcholine, adrenergic alpha-1, dopamine D2, serotonin 2A,2C receptor antagonist	DB00777	Benzothiazine	Yes	Insomnia, schizophrenia, acute mania,bipolar disorder	Propavan / Serentin/ Largon
34	aripiprazole	1.09302	0.186587	0.00259662	3	H1 receptor antagonist, H2, H3, H4 ligand, dopamine antagonist, muscarinic partial agonist, 5-HT ligand/antagonist/partial agonist	DB01238	Phenylpiperazines	Yes	Mood and psychotic disorders	Abilify
35	chlorpromazine	1.11538	0.169946	0.0252439	na	H1 antagonist, H4 binder, dopamine antagonist/inhibitor/binder, 5-HT antagonist/binder, alpha-1A/1B inhibitor, muscarinic antagonist	DB00477	Phenothiazines	Yes	Psychotic disorders	Aminazine / Chlorderazin/ Chlorpromanyl/ Chlorpromazine
36	amitriptyline	1.15625	0.139535	0.00342105	2	H1 receptor antagonist, H2 receptor blocker, H4 receptor binder, 5-HT receptor antagonist	DB00321	Dibenzocycloheptenes	Yes	Psychotic disorders, pain	Elavil
37	doxepin	1.15789	0.138311	0.027981	3	H1, H2 receptor antagonist, H4 binder, 5-HT antagonist /binder, muscarinic acetylcholine, adrenergic receptor antagonist	DB01142	Dibenzoxepines	Yes	Depression	Prudoxin, Silenor, Sinequan, Zonalon
38	clozapine	1.18519	0.118002	0.0133919	3	H1, H4 receptor antagonist- dopamine, 5-HT, adrenergic, muscarinic receptor antagonist	DB00363	Benzisoxazole derivatives	Yes	Psychotic disorders	Clozaril / Fazaclo / Versacloz
39	cinnarizine	1.1875	0.116279	0.0114467	3	H1 receptor antagonist, muscarinic acetylcholine receptor binder	DB00568	Diphenylmethylpiperazine	Yes	Vestibular disorders, motion sickness	Cinazyn / Sepan/ Stugeron / Toliman
40	quetiapine	1.19231	0.112701	0.0462439	3	H1 receptor antagonist, antagonist of serotonin 5-HT2A,1A,6, dopamine D1,D2, adrenergic alpha-1,2, muscarinic acetylcholine M1,M3 receptors	DB01224	Benzothiazepines	Yes	Schizophrenia, major depression, bipolar disorder	Seroquel
41	ziprasidone	1.2	0.106977	0.0160609	3	H1 receptor ligand, 5-HT1-3,5-7, D2,D5 antagonist, monoamine transporters blocker, muscarinic M1-M5, alpha1-adrenergic receptor antagonist	DB00246	Piperazine	USA/CA	Schizofrenia, bipolar mania	Geodon, Zeldox
42	aripiprazole lauroxil	1.2	0.106977	0.0392552	na	H1 receptor antagonist, alpha-1A,1B receptor antagonist	DB14185	Phenylpiperazines	Yes	Psychotic disorders	Aristada
43	loxapine	1.22581	0.0877719	0.0350594	3	H1,H2, H4 receptors binder, D1,D2 antagonist, 5-HT 1-3,5-7, alpha-1,2, M1-M5, D1,3-5 receptor antagonist	DB00408	Dibenzoxazepine	Yes	Psychotic disorders, schizophrenia	Adasuve, Xylac
44	paroxetine	1.28571	0.0431894	0.0321826	3	H1 receptor antagonist, serotonin reuptake inhibitor, 5-HT 2A,2B receptor agonist	DB00715	Phenylpiperidine	Yes	Depression, obsessive-compulsive, panic disorder	Brisdelle, Paxil, Pexeva
45	amoxapine	1.31707	0.0198525	0.0338729	3	H1 receptor antagonist, H4 binder, alpha-1 adrenergic, 5-HT, muscarinic, dopamine receptor antagonist	DB00543	Dibenzoxazepines	Yes	Depressive disorders	Asendin
46	lamotrigine	1.34375	0	0.027019	3	H1 receptor antagonist, adenosine, adrenergic receptor inhibitor, dopamine receptor agonist/inhibitor, GABA receptor antagonist	DB00555	Dichlorobenzenes	Yes	Epilepsy, bipolar disorders	Lamictal
		na = not available
